# Supplementary material for: Prevalence and Characteristics of Plasmid-Encoded Serine Protease EspP in Clinical Shiga Toxin-Producing Escherichia coli Strains from Patients in Sweden
Source: Microorganisms. 2024 Mar 15;12(3):589. doi: 10.3390/microorganisms12030589 (PMC10975849; doi:10.3390/microorganisms12030589)
Supplement: Supplementary file 1 [file microorganisms-12-00589-s001.zip]

Archive with 1 entries (1 files):
- microorganisms-2896125-supplementary.xlsx
