# Supplementary material for: Prevalence and Characteristics of Plasmid-Encoded Serine Protease EspP in Clinical Shiga Toxin-Producing Escherichia coli Strains from Patients in Sweden
Source: Microorganisms. 2024 Mar 15;12(3):589. doi: 10.3390/microorganisms12030589 (PMC10975849; doi:10.3390/microorganisms12030589)
Supplement: Supplementary file 1 [file microorganisms-12-00589-s001.zip › microorganisms-2896125-supplementary.xlsx]

## Sheet: Table S1
Table S1. Metadata of 239 clinical STEC isolates
Strain name	esp P	espP subtype	espP genotype	Symptoms	Serotype	stx subtype	Age group	Duration of bacterial shedding	ST	eae	Accession number
SE1201	+	alpha	α/GT2	BD	O157:H7	stx2a + stx2c	Adult	NA	11	+	JABKFU000000000
SE0903	+	alpha	α/GT2	BD	O157:H7	stx2a + stx2c	Child	Long	11	+	JABKHB000000000
SE0503	+	alpha	α/GT2	BD	O157:H7	stx1a + stx2c	Child	Short	11	+	JABKJE000000000
SE0803	+	alpha	α/GT3	BD	O157:H7	stx2c	Child	Short	11	+	JABKHP000000000
SE1302	+	alpha	α/GT2	NBS	O157:H7	stx1a + stx2c	Child	Short	11	+	JABKFD000000000
SE0506	+	alpha	α/GT2	BD	O157:H7	stx2a + stx2c	Child	Short	11	+	JABKJB000000000
SE1303	+	alpha	α/GT2	NBS	O157:H7	stx1a + stx2c	Child	Long	11	+	JABKFC000000000
SE0404	+	alpha	α/GT4	NBS	O157:H7	stx2c	Child	Long	11	+	JABKJP000000000
SE1204	+	alpha	α/GT2	BD	O157:H7	stx1a + stx2c	Adult	NA	11	+	JABKFR000000000
SE1704	+	alpha	α/GT2	NBS	O157:H7	stx2c	Child	Short	1595	+	JABKDK000000000
SE0407	+	alpha	α/GT2	BD	O157:H7	stx2a + stx2c	Child	Long	11	+	JABKJM000000000
SE0303	+	alpha	α/GT2	BD	O157:H7	stx2a + stx2c	Child	Long	11	+	JABKKB000000000
SE0304	+	alpha	α/GT4	BD	O157:H7	stx1a + stx2a	Adult	NA	11	+	JABKKA000000000
SE0708	+	alpha	α/GT2	BD	O157:H7	stx1a + stx2c	Child	Long	11	+	JABKHZ000000000
SE0510	+	alpha	α/GT2	BD	O157:H7	stx2a + stx2c	Adult	Short	11	+	JABKIY000000000
SE0907	+	alpha	α/GT3	BD	O157:H7	stx1a + stx2c	Adult	Short	11	+	JABKGX000000000
SE1308	+	alpha	α/GT4	NBS	O157:H7	stx2a + stx2c	Adult	NA	11	+	JABKEW000000000
SE1309	+	alpha	α/GT4	NBS	O157:H7	stx2a + stx2c	Adult	NA	11	+	JABKEV000000000
SE0808	+	alpha	α/GT5	NBS	O157:H7	stx2c	Child	Short	11	+	JABKHK000000000
SE1208	+	alpha	α/GT2	BD	O157:H7	stx1a + stx2c	Adult	NA	7645	+	JABKFN000000000
SE0512	+	alpha	α/GT2	BD	O157:H7	stx2a + stx2c	Adult	Short	11	+	JABKIW000000000
SE0513	+	alpha	α/GT2	BD	O157:H7	stx2a + stx2c	Adult	Short	11	+	JABKIV000000000
SE0809	+	alpha	α/GT5	NBS	O157:H7	stx2c	Child	Short	11	+	JABKHJ000000000
SE0514	+	alpha	α/GT2	NBS	O157:H7	stx2a + stx2c	Adult	Short	11	+	JABKIU000000000
SE0604	+	alpha	α/GT5	BD	O157:H7	stx1a + stx2c	Adult	Short	1804	+	JABKIK000000000
SE0515	+	alpha	α/GT2	HUS	O157:H7	stx2a + stx2c	Child	Long	11	+	JABKIT000000000
SE0714	+	alpha	α/GT1	NBS	O145:H28	stx1a	Child	Short	32	+	JABKHV000000000
SE1315	+	alpha	α/GT2	BD	O157:H7	stx2a + stx2c	Adult	NA	11	+	JABKEP000000000
SE0412	+	alpha	α/GT2	BD	O157:H7	stx2a + stx2c	Adult	NA	11	+	JABKJH000000000
SE0909	+	alpha	α/GT5	NBS	O157:H7	stx2c	Child	Long	1804	+	JABKGW000000000
SE0715	+	alpha	α/GT2	BD	O157:H7	stx2a + stx2c	Adult	NA	11	+	JABKHU000000000
SE0309	+	alpha	α/GT2	NBS	O157:H7	stx2a + stx2c	Child	Short	11	+	JABKJV000000000
SE0310	+	alpha	α/GT2	NBS	O157:H7	stx2a + stx2c	Child	Short	11	+	JABKJU000000000
SE0311	+	alpha	α/GT2	NBS	O157:H7	stx2a + stx2c	Adult	Short	11	+	JABKJT000000000
SEH9901	+	alpha	α/GT2	HUS	O157:H7	stx2c	NA	NA	11	+	JABWEO000000000
SEH9701	+	alpha	α/GT2	HUS	O157:H7	stx2a + stx2c	NA	NA	11	+	JABWEJ000000000
SEH9702	+	alpha	α/GT2	HUS	O157:H7	stx2a + stx2c	NA	NA	11	+	JABWEK000000000
SEH0501	+	alpha	α/GT2	HUS	O157:H7	stx2a + stx2c	NA	NA	11	+	JABWEX000000000
SEH0502	+	alpha	α/GT2	HUS	O157:H7	stx2a + stx2c	NA	NA	11	+	JABWEY000000000
SEH9703	+	alpha	α/GT2	HUS	O157:H7	stx2a + stx2c	NA	NA	11	+	JABWEL000000000
SEH0602	+	alpha	α/GT2	HUS	O157:H7	stx2a + stx2c	NA	NA	11	+	JABWFG000000000
SEH1005	+	alpha	α/GT2	HUS	O157:H7	stx2a + stx2c	NA	NA	11	+	JABWFQ000000000
SEH0201	+	alpha	α/GT5	HUS	O157:H7	stx2a + stx2c	NA	NA	11	+	JABWEP000000000
SEH1101	+	alpha	α/GT1	HUS	O26:H11	stx1a	NA	NA	21	+	JABWFR000000000
SEH9704	+	alpha	α/GT2	HUS	O157:H7	stx2a + stx2c	NA	NA	11	+	JABWEM000000000
SEH0505	+	alpha	α/GT2	HUS	O157:H7	stx2a + stx2c	NA	NA	11	+	JABWFB000000000
SEH0302	+	alpha	α/GT2	HUS	O157:H7	stx2a + stx2c	NA	NA	11	+	JABWES000000000
SEH0506	+	alpha	α/GT2	HUS	O157:H7	stx2a + stx2c	NA	NA	11	+	JABWFC000000000
SEH0202	+	alpha	α/GT2	HUS	O157:H7	stx2a + stx2c	NA	NA	11	+	JABWEQ000000000
SEH0508	+	alpha	α/GT2	HUS	O157:H7	stx2a	NA	NA	11	+	JABWFE000000000
SEH0401	+	alpha	α/GT2	HUS	O157:H7	stx2a + stx2c	NA	NA	11	+	JABWET000000000
SEH0603	+	alpha	α/GT2	HUS	O157:H7	stx2a + stx2c	NA	NA	11	+	JABWFH000000000
SEH1003	+	alpha	α/GT1	HUS	O145:H28	stx2a	NA	NA	32	+	JABWFO000000000
SEH0901	+	alpha	α/GT2	HUS	O157:H7	stx2a + stx2c	NA	NA	11	+	JABWFL000000000
SEH1001	+	alpha	α/GT2	HUS	O157:H7	stx2a + stx2c	NA	NA	11	+	JABWFM000000000
SEH0403	+	alpha	α/GT2	HUS	O157:H7	stx2a	NA	NA	11	+	JABWEV000000000
SEH1102	+	alpha	α/GT2	HUS	O157:H7	stx2a + stx2c	NA	NA	11	+	JABWFS000000000
SEH1406	+	alpha	α/GT2	HUS	O157:H7	stx2a + stx2c	NA	NA	11	+	JABWGC000000000
SEH1701	+	alpha	α/GT2	HUS	O157:H7	stx2a + stx2c	NA	NA	11	+	JABWGG000000000
SEH1601	+	alpha	α/GT2	HUS	O157:H7	stx2a + stx2c	NA	NA	11	+	JABWGF000000000
SEH1801	+	alpha	α/GT2	HUS	O157:H7	stx2a + stx2c	NA	NA	11	+	JABWGH000000000
SEH1802	+	alpha	α/GT2	HUS	O157:H7	stx2a + stx2c	NA	NA	11	+	JABWGI000000000
SE0501	+	alpha	α/GT1	NBS	O121:H19	stx1a + stx2a	Adult	Short	655	+	JABKJG000000000
SE1001	+	alpha	α/GT1	NBS	O121:H19	stx2a	Child	Short	655	+	JABKGV000000000
SE1401	+	alpha	α/GT1	BD	O121:H19	stx2a	Child	Long	655	+	JABKEK000000000
SE1402	+	alpha	α/GT1	BD	O121:H19	stx2a	Adult	Long	655	+	JABKEJ000000000
SE1403	+	alpha	α/GT1	NBS	O121:H19	stx2a	Child	NA	655	+	JABKEI000000000
SE1404	+	delta	δ/GT1	NBS	O165:H25	stx2a + stx2c	Child	Long	119	+	JABKEH000000000
SE1705	+	alpha	α/GT1	NBS	O121:H19	stx2a	Child	Long	655	+	JABKDJ000000000
SE1503	+	alpha	α/GT1	HUS	O121:H19	stx2a	Child	NA	655	+	JABKDY000000000
SE1005	+	alpha	α/GT1	BD	O121:H19	stx2a	Child	Short	655	+	JABKGR000000000
SE1108	+	alpha	α/GT1	NBS	O121:H19	stx2a	Adult	NA	655	+	JABKGG000000000
SE1205	+	delta	δ/GT2	BD	O165:H25	stx2a + stx2c	Adult	NA	119	+	JABKFQ000000000
SE0603	+	alpha	α/GT1	BD	O121:H19	stx2a	Adult	Short	655	+	JABKIL000000000
SE1707	+	alpha	α/GT1	BD	O121:H19	stx2a	Child	NA	655	+	JABKDH000000000
SE0711	+	alpha	α/GT1	BD	O121:H19	stx2a	Adult	Short	655	+	JABKHW000000000
SE0712	+	alpha	α/GT1	NBS	O121:H19	stx2a	Child	Long	655	+	JABKIH000000000
SE1606	+	alpha	α/GT1	BD	O121:H19	stx2a	Child	Long	655	+	JABKDP000000000
SEH0503	+	alpha	α/GT2	HUS	O157:H7	stx2a + stx2c	NA	NA	11	+	JABWEZ000000000
SEH0504	+	alpha	α/GT1	HUS	O121:H19	stx1a + stx2a	NA	NA	655	+	JABWFA000000000
SEH9501	+	alpha	α/GT2	HUS	O157:H7	stx2a + stx2c	NA	NA	11	+	JABWEI000000000
SEH0507	+	alpha	α/GT2	HUS	O157:H7	stx2c	NA	NA	11	+	JABWFD000000000
SEH0701	+	alpha	α/GT2	HUS	O157:H7	stx2a + stx2c	NA	NA	11	+	JABWFI000000000
SEH1403	+	alpha	α/GT1	HUS	O103:H2	stx1a	NA	NA	386	+	JABWFZ000000000
SEH1404	+	alpha	α/GT1	HUS	O121:H19	stx2a	NA	NA	655	+	JABWGA000000000
SEH1405	+	delta	δ/GT3	HUS	O165:H25	stx2a + stx2c	NA	NA	119	+	JABWGB000000000
SEH1501	+	delta	δ/GT3	HUS	O165:H25	stx2a	NA	NA	119	+	JABWGE000000000
SE1601	+	alpha	α/GT1	BD	O26:H11	stx1a	Adult	NA	21	+	JABKDU000000000
SE0702	+	alpha	α/GT1	BD	O26:H11	stx1a	Adult	Long	21	+	JABKIF000000000
SE1002	+	alpha	α/GT1	NBS	O26:H11	stx1a	Adult	Short	21	+	JABKGU000000000
SE1701	+	alpha	α/GT1	BD	O26:H11	stx1a	Adult	Short	21	+	JABKDN000000000
SE1702	+	alpha	α/GT1	BD	O26:H11	stx1a + stx2a	Adult	NA	21	+	JABKDM000000000
SE1703	+	alpha	α/GT1	NBS	O26:H11	stx1a	Child	NA	21	+	JABKDL000000000
SE1203	+	alpha	α/GT1	BD	O26:H11	stx1a	Adult	Short	21	+	JABKFS000000000
SE0508	+	alpha	α/GT1	NBS	O26:H11	stx1a	Child	Long	21	+	JABKJA000000000
SE1405	+	alpha	α/GT1	BD	O26:H11	stx1a	Child	Short	21	+	JABKEZ000000000
SE1504	+	alpha	α/GT1	NBS	O26:H11	stx1a	Child	Long	21	+	JABKDX000000000
SE0806	+	alpha	α/GT1	NBS	O26:H11	stx1a	Child	Long	21	+	JABKHM000000000
SE1110	+	alpha	α/GT1	NBS	O26:H11	stx1a	Adult	NA	21	+	JABKGE000000000
SE1111	+	alpha	α/GT1	NBS	O26:H11	stx1a	Child	Short	21	+	JABKGD000000000
SE1209	+	alpha	α/GT1	BD	O26:H11	stx1a	Adult	NA	21	+	JABKFM000000000
SE0511	+	alpha	α/GT1	NBS	O26:H11	stx1a	Child	Short	21	+	JABKIX000000000
SE1408	+	alpha	α/GT1	BD	O26:H11	stx1a	Child	Long	21	+	JABKEF000000000
SE0810	+	alpha	α/GT1	NBS	O26:H11	stx1a	Child	Short	21	+	JABKHI000000000
SE1409	+	alpha	α/GT1	BD	O26:H11	stx1a	Adult	NA	21	+	JABKEE000000000
SE1113	+	alpha	α/GT1	NBS	O26:H11	stx1a	Child	Short	21	+	JABKGB000000000
SE1410	+	alpha	α/GT1	NBS	O26:H11	stx1a	Child	Long	21	+	JABKED000000000
SE1411	+	alpha	α/GT1	NBS	O26:H11	stx1a	Adult	Long	21	+	JABKEC000000000
SE1116	+	alpha	α/GT1	NBS	O26:H11	stx2a	Child	Long	21	+	JABKFY000000000
SE1312	+	alpha	α/GT1	BD	O26:H11	stx1a	Adult	NA	21	+	JABKES000000000
SE0516	+	alpha	α/GT6	NBS	O177:H25	stx2c	Child	Short	342	+	JABKIS000000000
SE1314	+	alpha	α/GT1	NBS	O26:H11	stx1a	Child	Long	21	+	JABKEQ000000000
SE1213	+	alpha	α/GT1	BD	O26:H11	stx2a	Adult	NA	21	+	JABKFI000000000
SE0716	+	alpha	α/GT1	NBS	O26:H11	stx1a	Child	Long	21	+	JABKHT000000000
SE0517	+	alpha	α/GT6	NBS	O177:H25	stx2c	Child	Short	342	+	JABKIR000000000
SE0518	+	alpha	α/GT6	NBS	O177:H25	stx2c	Child	Long	342	+	JABKIQ000000000
SE0519	+	alpha	α/GT1	NBS	O26:H11	stx1a	Child	NA	21	+	JABKIP000000000
SEH0404	+	alpha	α/GT1	HUS	O26:H11	stx2a	NA	NA	21	+	JABWEW000000000
SEH1407	+	alpha	α/GT10	HUS	O26:H11	stx2a	NA	NA	21	+	JABWGD000000000
SEH0402	+	alpha	α/GT7	HUS	O157:H7	stx2a + stx2c	NA	NA	11	+	JABWEU000000000
SEH1402	+	alpha	α/GT8	HUS	O121:H19	stx2a	NA	NA	655	+	JABWFY000000000
SE0902	+	gamma	γ/GT1	NBS	O84:H2	stx1a	Child	Long	306	+	JABKHC000000000
SE0408	+	gamma	γ/GT1	HUS	O98:H21	stx1a	Adult	Short	306	+	JABKJL000000000
SE1107	+	gamma	γ/GT3	NBS	O180:H2	stx2a	Adult	NA	301	+	JABKGH000000000
SE0403	+	gamma	γ/GT2	NBS	O55:H12	stx1a	Child	Long	101	-	JABKJQ000000000
SE1003	+	epsilon	ε/GT1	NBS	O115:H10	stx1a	Child	Short	10	-	JABKGT000000000
SE0406	+	gamma	γ/GT2	NBS	O55:H12	stx1a	Child	Long	101	-	JABKJN000000000
SE573	+	epsilon	ε/GT2	NBS	O15:H16	stx2g	Adult	Short	325	-	SAMN09758573
SE1608	+	alpha	α/GT1	NBS	O26:H11	stx1a	Adult	Short	21	-	JABKDO000000000
SEH9401	+	alpha	α/GT9	HUS	O121:H19	stx2a	NA	NA	655	-	JABWEH000000000
SE1406	-	-	-	NBS	O145:H28	stx2a	Adult	NA	137	+	JABKEG000000000
SE1119	-	-	-	NBS	O157:H7	stx2c	Child	Short	11	+	JABKFV000000000
SEH1401	-	-	-	HUS	O59:H19	stx2a	NA	NA	1136	+	JABWFX000000000
SEH9705	-	-	-	HUS	O121:H19	stx2a	NA	NA	655	+	JABWEN000000000
SEH1002	-	-	-	HUS	O121:H19	stx2a	NA	NA	655	+	JABWFN000000000
SEH0801	-	-	-	HUS	O111:H8	stx1a + stx2a	NA	NA	16	+	JABWFK000000000
SE0502	-	-	-	NBS	O103:H2	stx1a	Child	Long	17	+	JABKJF000000000
SE1602	-	-	-	NBS	O103:H2	stx1a	Adult	Short	401	+	JABKDT000000000
SE1202	-	-	-	NBS	O103:H2	stx1a	Child	Short	17	+	JABKFT000000000
SE1501	-	-	-	NBS	O103:H2	stx1a	Child	NA	17	+	JABKEA000000000
SE0801	-	-	-	NBS	O103:H2	stx1a	Child	Long	17	+	JABKHR000000000
SE0802	-	-	-	NBS	O103:H2	stx1a	Child	Short	17	+	JABKHQ000000000
SE1304	-	-	-	BD	O103:H2	stx1a	Adult	Long	17	+	JABKFB000000000
SE1305	-	-	-	NBS	O103:H2	stx1a	Adult	Short	17	+	JABKFA000000000
SE1004	-	-	-	NBS	O103:H2	stx1a	Child	Long	17	+	JABKGS000000000
SE1006	-	-	-	NBS	O103:H2	stx1a	Adult	Short	17	+	JABKGQ000000000
SE0509	-	-	-	NBS	O103:H2	stx1a	Adult	Long	17	+	JABKIZ000000000
SE1109	-	-	-	NBS	O123:H2	stx1a	Child	Long	17	+	JABKGF000000000
SE0305	-	-	-	BD	O103:H2	stx1a	Adult	Short	17	+	JABKJZ000000000
SE0807	-	-	-	BD	O103:H2	stx1a	Child	Long	17	+	JABKHL000000000
SE1603	-	-	-	NBS	O103:H2	stx1a	Child	Short	17	+	JABKDS000000000
SE1505	-	-	-	NBS	O103:H2	stx1a	Child	Long	17	+	JABKDW000000000
SE1112	-	-	-	NBS	O123:H2	stx1a	Child	Long	17	+	JABKGC000000000
SE0713	-	-	-	NBS	O121:H19	stx2a	Adult	Long	655	+	JABKIG000000000
SE0814	-	-	-	BD	O121:H19	stx2a	Child	NA	655	+	JABKHE000000000
SE1317	-	-	-	NBS	O123:H2	stx1a	Child	Long	17	+	JABKEN000000000
SE1118	-	-	-	NBS	O103:H2	stx1a	Child	Short	17	+	JABKFW000000000
SE1318	-	-	-	NBS	O71:H2	stx1a	Child	Short	17	+	JABKEM000000000
SE1607	-	-	-	NBS	O103:H2	stx1a	Child	NA	17	+	JABKDV000000000
SE1413	-	-	-	BD	O103:H2	stx1a	Child	Long	17	+	JABKEB000000000
SEH0601	-	-	-	HUS	O121:H19	stx2a	NA	NA	655	+	JABWFF000000000
SEH1301	-	-	-	HUS	O121:H19	stx2a	NA	NA	655	+	JABWFW000000000
SEH1201	-	-	-	HUS	O111:H8	stx2a	NA	NA	327	+	JABWFT000000000
SEH1202	-	-	-	HUS	O121:H19	stx2a	NA	NA	655	+	JABWFU000000000
SE0601	-	-	-	NBS	O26:H11	stx1a	Child	Long	21	+	JABKIN000000000
SE0504	-	-	-	NBS	O26:H11	stx1a	Child	Long	21	+	JABKJD000000000
SE0505	-	-	-	NBS	O26:H11	stx1a	Child	NA	21	+	JABKJC000000000
SE0705	-	-	-	NBS	O26:H11	stx1a	Child	Short	21	+	JABKIC000000000
SE1007	-	-	-	NBS	O26:H11	stx2a	Child	Long	29	+	JABKGP000000000
SE1706	-	-	-	NBS	O5:H9	stx1a	Child	Long	342	+	JABKDI000000000
SE1604	-	-	-	NBS	O5:H9	stx1a	Child	Short	342	+	JABKDR000000000
SE1008	-	-	-	NBS	O26:H11	stx1a	Child	Short	29	+	JABKGO000000000
SEH0301	-	-	-	HUS	O121:H19	stx2a	NA	NA	655	+	JABWER000000000
SEH1203	-	-	-	HUS	O109:H21	stx2a	NA	NA	40	+	JABWFV000000000
SEH1004	-	-	-	HUS	O26:H11	stx2c	NA	NA	29	+	JABWFP000000000
SE0901	-	-	-	NBS	O111:H8	stx1a	Child	Short	Na6	+	JABKHS000000000
SE1313	-	-	-	BD	O111:H8	stx1a	Child	Short	16	+	JABKER000000000
SE1316	-	-	-	NBS	O111:H8	stx1a	Child	Short	16	+	JABKEO000000000
SEH0702	-	-	-	HUS	O103:H8	stx2a	NA	NA	2836	+	JABWFJ000000000
SE0701	-	-	-	NBS	O113:H4	stx2b	Child	Long	10	-	JABKIO000000000
SE1301	-	-	-	NBS	O163:H19	stx1a + stx2d	Child	Long	679	-	JABKFE000000000
SE0904	-	-	-	BD	O146:H21	stx2b	Adult	Long	442	-	JABKHA000000000
SE1101	-	-	-	BD	O104:H4	stx2a	Adult	Short	678	-	JABKGN000000000
SE1102	-	-	-	HUS	O104:H4	stx2a	Adult	NA	678	-	JABKGM000000000
SE1103	-	-	-	HUS	O104:H4	stx2a	Adult	Long	678	-	JABKGL000000000
SE0905	-	-	-	NBS	O113:H4	stx2d	Adult	NA	10	-	JABKGZ000000000
SE1502	-	-	-	BD	O183:H18	stx1a + stx2a	Adult	NA	657	-	JABKDZ000000000
SE0401	-	-	-	BD	O185:H28	stx1a + stx2a	Adult	Short	658	-	JABKJS000000000
SE0301	-	-	-	NBS	O91:H21	stx2d	Child	Short	442	-	JABKKD000000000
SE0402	-	-	-	NBS	O5:H19	stx1c	Adult	NA	447	-	JABKJR000000000
SE0703	-	-	-	NBS	Ont:H4	stx1c	Child	NA	3101	-	JABKIE000000000
SE0704	-	-	-	NBS	O8:H9	stx2c	Adult	Short	410	-	JABKID000000000
SE0302	-	-	-	NBS	O128ab:H2	stx1c	Child	Long	25	-	JABKKC000000000
SE1104	-	-	-	NBS	O104:H4	stx2a	Adult	NA	678	-	JABKGK000000000
SE0405	-	-	-	BD	O128ab:H2	stx1c + stx2b	Adult	Long	811	-	JABKJO000000000
SE0706	-	-	-	NBS	O9:H21	stx2e	Adult	NA	1494	-	JABKIB000000000
SE1105	-	-	-	NBS	O146:H28	stx2b	Adult	NA	738	-	JABKGJ000000000
SE0804	-	-	-	NBS	O175:H21	stx1a + stx2a	Child	Long	223	-	JABKHO000000000
SE0602	-	-	-	NBS	O76:H19	stx1c + stx2d	Child	Short	675	-	JABKIM000000000
SE572	-	-	-	NBS	O187:H28	stx2g	Child	Short	200	-	SAMN09758572
SE0906	-	-	-	NBS	O146:H21	stx1c + stx2b	Child	Long	442	-	JABKGY000000000
SE1106	-	-	-	NBS	O4:H16	stx1c	Adult	NA	10	-	JABKGI000000000
SE0707	-	-	-	NBS	O117:H7	stx1a	Adult	NA	504	-	JABKIA000000000
SE0805	-	-	-	NBS	O113:H4	stx1c + stx2b	Child	Short	10	-	JABKHN000000000
SE574	-	-	-	NBS	O136:H12	stx2a	Adult	Short	329	-	SAMN09758574
SE1306	-	-	-	NBS	O96:H19	stx1a	Child	Long	1303	-	JABKEY000000000
SE1307	-	-	-	NBS	O96:H19	stx1a	Child	Long	1303	-	JABKEX000000000
SE0306	-	-	-	NBS	O15:H27	stx1c + stx2b	Adult	NA	2388	-	JABKJY000000000
SE0307	-	-	-	NBS	O128ab:H2	stx1c + stx2b	Adult	NA	25	-	JABKJX000000000
SE0709	-	-	-	NBS	O167:H14	stx1c	Child	NA	N	-	JABKHY000000000
SE1206	-	-	-	NBS	O117:H7	stx1a	Child	Long	504	-	JABKFP000000000
SE1207	-	-	-	NBS	O146:H21	stx1c + stx2b	Child	NA	N	-	JABKFO000000000
SE1210	-	-	-	NBS	O117:H8	stx1c	Adult	NA	13	-	JABKFL000000000
SE1211	-	-	-	NBS	O117:H7	stx1a	Child	Long	504	-	JABKFK000000000
SE0811	-	-	-	NBS	O112ab:H2	stx2b + stx2d	Adult	Long	388	-	JABKHH000000000
SE0812	-	-	-	BD	O35:H10	stx2a	Child	Short	398	-	JABKHG000000000
SE0710	-	-	-	NBS	O117:H8	stx1c	Adult	NA	13	-	JABKHX000000000
SE0409	-	-	-	NBS	O117:H7	stx1a	Child	NA	504	-	JABKJK000000000
SE0605	-	-	-	NBS	O78:H4	stx1c + stx2b	Child	NA	3101	-	JABKIJ000000000
SE0606	-	-	-	NBS	O78:H4	stx1c + stx2b	Adult	Long	3101	-	JABKII000000000
SE0813	-	-	-	NBS	O91:H14	stx1a + stx2b	Adult	Long	33	-	JABKHF000000000
SE1310	-	-	-	NBS	O163:H19	stx1a + stx2d	Adult	Short	679	-	JABKEU000000000
SE1114	-	-	-	NBS	O146:H28	stx2b	Child	Short	738	-	JABKGA000000000
SE1115	-	-	-	BD	O183:H18	stx1a + stx2a	Adult	Long	657	-	JABKFZ000000000
SE1605	-	-	-	NBS	Ont:H21	stx1c	Child	Long	40	-	JABKDQ000000000
SE1117	-	-	-	NBS	O126:H20	stx2a	Adult	NA	58	-	JABKFX000000000
SE1311	-	-	-	NBS	O8:H19	stx1d	Child	Short	3233	-	JABKET000000000
SE1212	-	-	-	NBS	O150:H10	stx2b	Child	Short	1724	-	JABKFJ000000000
SE0410	-	-	-	NBS	O91:H21	stx2d	Adult	Short	442	-	JABKJJ000000000
SE0411	-	-	-	NBS	O91:H21	stx2d	Adult	Short	442	-	JABKJI000000000
SE575	-	-	-	NBS	O100:H30	stx2e	Adult	NA	993	-	SAMN09758575
SE1214	-	-	-	NBS	O150:H10	stx2b	Child	NA	1724	-	JABKFH000000000
SE1215	-	-	-	NBS	O150:H10	stx2b	Adult	NA	1724	-	JABKFG000000000
SE1216	-	-	-	NBS	O150:H10	stx2b	Adult	NA	1724	-	JABKFF000000000
SE0815	-	-	-	NBS	O156:H7	stx1a	Adult	NA	504	-	JABKHD000000000
SE1709	-	-	-	NBS	Ont:H16	stx1c	Child	Short	8649	-	JABKDG000000000
SE0308	-	-	-	NBS	O91:H14	stx1a + stx2b	Adult	NA	33	-	JABKJW000000000
SE1412	-	-	-	NBS	O117:H7	stx1a	Adult	Long	504	-	JABKEL000000000
E1147-96	-	-	-	HUS	O148:H8	stx2d	NA	NA	448	-	NA
"-": Negative; "+": Positive; NA: not available
"Child": ﹤10 years old; "Adult": ≥ 10 years old
Short:duration of shedding ≤24 days; Long: duration of shedding >24 days

## Sheet: Table S2
Table S2. Prevalence of espP gene in 239 STEC clinical strains
espP	No. (%)		p-value	No. (%)		p-value	No. (%)		p-value	No. (%)		p-value	No. (%)		p-value	No. (%)		p-value	No. (%)		p-value
	HUS (n=60)	non-HUS (n=179)		BD (n=51)	NBS (n=128)		O157 (n=65)	non-O157 (n=174)		Adult (n=80)	Child (n=104)		Short shedding (n=68)	Long shedding (n=62)		eae-positive (n=173)	eae-negative (n=66)		HUS+BD (n=111)	NBS (n=128)
Positive	45 (75.00)	85 (47.49)	0.0003*	38 (74.51)	47 (36.72)	<0.0001*	64 (98.46)	66 (37.93)	<0.0001*	38 (47.50)	50 (48.08)	1	36 (52.94)	28 (45.16)	0.3866	124 (71.68)	6 (9.09)	<0.0001*	83 (74.77)	47 (36.72)	<0.0001*
Negative	15 (25.00)	94 (52.51)		13 (25.49)	81 (63.28)		1 (1.54)	108 (62.07)		42 (52.50)	54 (51.92)		32 (47.06)	34 (54.84)		49 (28.32)	60 (90.91)		28 (25.23)	81 (63.28)
* Statistically significant difference.

## Sheet: Table S3
Table S3. Distribution of espP subtypes in espP-positive STEC clinical strains
espP subtype	No. (%)		p-value	No. (%)		p-value	No. (%)		p-value	No. (%)		p-value	No. (%)		p-value	No. (%)		p-value
	HUS (n=45)	non-HUS (n=85)		BD (n=38)	NBS (n=47)		O157 (n=64)	non-O157 (n=66)		HUS+BD (n=83)	NBS (n=47)		Adult (n=38)	Child (n=50)		Short shedding (n=36)	Long shedding (n=28)
α	42 (93.33)	77 (90.59)	0.7469	37 (97.37)	40 (85.11)	0.0695	64 (100.00)	55 (83.33)	0.0006*	79 (95.18)	40 (85.10)	0.0963	34 (89.48)	45 (90.00)	1	33 (91.66)	24 (85.72)	0.6894
γ	1 (2.22)	4 (4.71)	0.5329	0 (0.00)	4 (8.51)	0.1245	0 (0.00)	5 (7.58)	0.0579	1 (1.21)	4 (8.51)	0.0571	2 (5.26)	3 (6.00)	1	1 (2.78)	3 (10.71)	0.3105
δ	2 (4.45)	2 (2.35)	0.6087	1 (2.63)	1 (2.13)	1	0 (0.00)	4 (6.06)	0.1194	3 (3.61)	1 (2.13)	1	1 (2.63)	1 (2.00)	1	0 (0.00)	1 (3.57)	0.4375
ε	0 (0.00)	2 (2.35)	0.6584	0 (0.00)	2 (4.26)	1	0 (0.00)	2 (3.03)	0.4962	0 (0.00)	2 (4.26)	1	1 (2.63)	1 (2.00)	1	2 (5.56)	0 (0.00)	0.5
* Statistically significant difference.

## Sheet: Table S4
Table S4. Association between genotypes of espPγ/δ/ε and clinical symptoms
espPγ/GTs	No. of strains	No. (%)		p-value	No. (%)		p-value	No. (%)		p-value
		HUS (n=1)	non-HUS (n=4)		BD (n=0)	NBS (n=4)		BD+HUS (n=1)	NBS (n=4)
γ/GT1	2	1 (100.00)	1 (25.00)	0.4	0 (-)	1 (25.00)	1	1 (100.00)	1 (25.00)	0.4
γ/GT2	2	0 (0.00)	2 (50.00)	1	0 (-)	2 (50.00)	1	0 (0.00)	2 (50.00)	1
γ/GT3	1	0 (0.00)	1 (25.00)	1	0 (-)	1 (25.00)	1	0 (0.00)	1 (25.00)	1
espPδ/GTs	No. of strains	No. (%)		p-value	No. (%)		p-value	No. (%)		p-value
		HUS (n=2)	non-HUS (n=2)		BD (n=1)	NBS (n=1)		BD+HUS (n=3)	NBS (n=1)
δ/GT1	1	0 (0.00)	1 (50.00)	1	0 (0.00)	1 (100.00)	1	0 (0.00)	1 (100.00)	0.25
δ/GT2	1	0 (0.00)	1 (50.00)	1	1 (100.00)	0 (0.00)	1	1 (33.33)	0 (0.00)	1
δ/GT3	2	2 (100.00)	0 (0.00)	1	0 (0.00)	0 (0.00)	1	2 (66.67)	0 (0.00)	1
espPε/GTs	No. of strains	No. (%)		p-value	No. (%)		p-value	No. (%)		p-value
		HUS (n=0)	non-HUS (n=2)		BD (n=0)	NBS (n=2)		BD+HUS (n=0)	NBS (n=2)
ε/GT1	1	0 (0.00)	1 (50.00)	1	0 (0.00)	1 (50.00)	1	0 (0.00)	1 (50.00)	1
ε/GT2	1	0 (0.00)	1 (50.00)	1	0 (0.00)	1 (50.00)	1	0 (0.00)	1 (50.00)	1
* Statistically significant difference.

## Sheet: Table S5
Table S5. Association between espP subtypes and serotypes
espP subtype	No. of strains	O157:H7 (64)		p-value	O26:H11 (31)		p-value	O121:H19 (18)		p-value	O165:H25 (4)		p-value	O177:H25 (3)		p-value	O55:H12 (2)		p-value	O145:H28 (2)		p-value	O103:H2 (1)		p-value	O98:H21 (1)		p-value	O115:H10 (1)		p-value	O15:H16 (1)		p-value	O180:H2 (1)		p-value	O84:H2 (1)		p-value
		pos	prevalence		pos	prevalence		pos	prevalence		pos	prevalence		pos	prevalence		pos	prevalence		pos	prevalence		pos	prevalence		pos	prevalence		pos	prevalence		pos	prevalence		pos	prevalence		pos	prevalence
α	119	64	100.00%	0.0006*	31	100.00%	0.0654	18	100.00%	0.3602	0	0.00%	<0.0001*	3	100.00%	1	0	0.00%	0.0066*	2	100.00%	1	1	100.00%	1	0	0.00%	0.0846	0	0.00%	0.0846	0	0.00%	0.0846	0	0.00%	0.0846	0	0.00%	0.0846
γ	5	0	0.00%	0.0579	0	0.00%	0.3375	0	0.00%	1	0	0.00%	1	0	0.00%	1	2	100.00%	0.0012*	0	0.00%	1	0	0.00%	1	1	100.00%	0.0385*	0	0.00%	1	0	0.00%	1	1	100.00%	0.0385*	1	100.00%	0.0385*
δ	4	0	0.00%	0.1194	0	0.00%	0.5719	0	0.00%	1	4	100.00%	<0.0001*	0	0.00%	1	0	0.00%	1	0	0.00%	1	0	0.00%	1	0	0.00%	1	0	0.00%	1	0	0.00%	1	0	0.00%	1	0	0.00%	1
ε	2	0	0.00%	0.12	0	0.00%	1	0	0.00%	1	0	0.00%	1	0	0.00%	1	0	0.00%	1	0	0.00%	1	0	0.00%	1	0	0.00%	1	1	100.00%	0.0154*	1	100.00%	0.0154*	0	0.00%	1	0	0.00%	1
* Statistically significant difference.
pos: number of positive strains; figures in the bracket represent numbers of strains.

## Sheet: Table S6
Table S6. Association between espP subtypes and stx subtypes
espP subtype	No. of strains	stx2a+stx2c (48)		p-value	stx1a (33)		p-value	stx2a (25)		p-value	stx2c (11)		p-value	stx1a+stx2a (4)		p-value	stx1a+stx2c (8)		p-value	stx2g (1)		p-value
		pos	prevalence		pos	prevalence		pos	prevalence		pos	prevalence		pos	prevalence		pos	prevalence		pos	prevalence
α	119	45	93.75%	0.7455	28	84.85%	0.1453	23	92.00%	1	11	100.00%	0.5973	4	100.00%	1	8	100.00%	1	0	0.00%	0.0846
γ	5	0	0.00%	0.157	4	12.12%	0.0147*	1	4.00%	1	0	0.00%	1	0	0.00%	1	0	0.00%	1	0	0.00%	1
δ	4	3	6.25%	0.142	0	0.00%	0.5717	1	4.00%	0.5792	0	0.00%	1	0	0.00%	1	0	0.00%	1	0	0.00%	1
ε	2	0	0.00%	0.5306	1	3.03%	0.4447	0	0.00%	1	0	0.00%	1	0	0.00%	1	0	0.00%	1	1	100.00%	0.0154*
* Statistically significant difference.
pos: number of positive strains; figures in the bracket represent numbers of strains.
